# Supplementary material for: Application of a Rational Crystal Contact Engineering Strategy on a Poly(ethylene terephthalate)-Degrading Cutinase
Source: Bioengineering (Basel). 2025 May 23;12(6):561. doi: 10.3390/bioengineering12060561 (PMC12189717; doi:10.3390/bioengineering12060561)
Supplement: Supplementary file 1 [file bioengineering-12-00561-s001.zip]

Archive with 1 entries (1 files):
- bioengineering-3632986-supplementary.pdf
